# Supplementary material for: Bayesian models for syndrome- and gene-specific probabilities of novel variant pathogenicity
Source: Genome Med. 2015 Jan 28;7(1):5. doi: 10.1186/s13073-014-0120-4 (PMC4308924; doi:10.1186/s13073-014-0120-4)
Supplement: Additional file 2 — Model description in BUGS format ( http://www.openbugs.info). [file 13073_2014_120_MOESM2_ESM.zip]

Archive with 1 entries (1 files):
- 13073_2014_120_MOESM2_ESM.bug
