# Supplementary material for: Bayesian models for syndrome- and gene-specific probabilities of novel variant pathogenicity
Source: Genome Med. 2015 Jan 28;7(1):5. doi: 10.1186/s13073-014-0120-4 (PMC4308924; doi:10.1186/s13073-014-0120-4)
Supplement: Additional file 2 — Model description in BUGS format ( http://www.openbugs.info). [file 13073_2014_120_MOESM2_ESM.zip › 13073_2014_120_MOESM2_ESM.bug]

model {
  for (i in 1:n) {
    y[i] ~ dbin (p.bound[i], 1)
    p.bound[i] <- max(0.000001, min(0.999999, p[i]))
    logit(p[i]) <- y.hat[i]

    y.hat[i] <- mu.gene + mu.rad*is.radical[i] + a.gene[geneXrad[i]] + x.a.domain[i] + b.inframe*inframe[i] + b.pph*pph[i] + aph*pph[i]*pph[i] + b.sift*sift[i] + b.grantham*grantham[i] + agr*grantham[i]*grantham[i] + b.hasfreq*hasfreq[i] + cons.primates[i] * b.cons[1] + cons.all[i] * b.cons[2]

    x.a.domain[i] <- ifelse(domain.present[i] < 1, 0, a.domain[domain[i]])
  }

  for (j in 1:vv) {
    y.tilde[j] <- y[testedIndex[j]]
  }

  b.pph ~ dnorm (0, .01)
  aph ~ dnorm (0, .01)
  b.sift ~ dnorm (0, .01)
  b.grantham ~ dnorm (0, .01)
  agr ~ dnorm (0, .01)

  b.hasfreq ~ dnorm (0, .01)
  for (j in 1:2) {
    b.cons[j] ~ dnorm (0, .01)
  }

  b.inframe ~ dnorm (0, .01)

  for (j in 1:k) {
    a.gene[j] <- prior.scale*genePrior[j]
  }
  for (j in 1:r) {
    a.gene[j + k] <- prior.rad.scale*genePrior[j + k]
  }
  prior.scale ~ dnorm (0, .01)
  prior.rad.scale ~ dnorm (0, .01)
  
  mu.gene ~ dnorm (0, .01)
  mu.rad ~ dnorm (0, .01)

  for (j in 1:e) {
    a.domain[j] ~ dnorm (0, sigma.d)
  }
  sigma.d ~ dgamma (0.5, 5)
}
