# Supplementary material for: Bayesian models for syndrome- and gene-specific probabilities of novel variant pathogenicity
Source: Genome Med. 2015 Jan 28;7(1):5. doi: 10.1186/s13073-014-0120-4 (PMC4308924; doi:10.1186/s13073-014-0120-4)
Supplement: Additional file 3 — Fitted model coefficients. [file 13073_2014_120_MOESM3_ESM.txt]

coef.mean	coef.median
sigma.d	0.0904669335505894	0.076491077977608
b.rad.prior	3.97794565854136	3.83974046286083
b.g.prior	1.56273760811177	1.5161388089707
0 AKAP9	-2.51512915368166	-2.44013127967013
0 ANK2	-2.51512915368166	-2.44013127967013
0 CACNA1C	-2.51512915368166	-2.44013127967013
0 CAV3	1.97790444092721	1.91892590781674
0 KCNE1	3.22146330486198	3.1254034668544
0 KCNE2	2.05605760595672	1.99474864730294
0 KCNH2	5.04064198415849	4.89033660842389
0 KCNJ2	-0.125085749536531	-0.121355855478945
0 KCNJ5	-2.51512915368166	-2.44013127967013
0 KCNQ1	5.93988468066399	5.76276505948216
0 SCN4B	-2.51512915368166	-2.44013127967013
0 SCN5A	2.24796697312261	2.18093552720837
0 SNTA1	-2.51512915368166	-2.44013127967013
1 ANK2	-6.40225655645911	-6.17982387483548
1 CACNA1C	-6.40225655645911	-6.17982387483548
1 KCNH2	20.9757057014792	20.2469497656645
1 KCNQ1	20.8932582805703	20.1673668036794
1 SCN5A	10.2032291608926	9.84873983303396
ANK2	-0.64491814737331	-0.407879722628368
ANK2 Ankyrin domain region ANK 13	-1.91760125743728	-1.55696913145241
ANK2 Ankyrin domain region ANK 20	-0.205180790938856	-0.112113668944976
ANK2 Repeat-rich region	-0.682970355971907	-0.440142022851666
CACNA1C C-terminus	-0.205906687755596	-0.0993846750258947
CACNA1C Interdomain Linker I-II	2.54855987951632	2.17803661795348
CACNA1C Interdomain Linker II-III	-0.0472422992953424	-0.00902808729810634
CACNA1C N-terminus	-2.38275301706264	-2.03359633659379
CACNA1C TM domain 1	2.97639720070879	2.61712061542054
KCNE1 C-terminus	-1.96814856405264	-1.88736065887374
KCNE1 N-terminus	-3.34968828288957	-2.93307392603269
KCNE1 Transmembrane region	-2.14137441647476	-2.0824557058877
KCNE2 N-terminus	-3.91645639931035	-3.54034988371382
KCNE2 Transmembrane region	-5.21605099180764	-4.88646778455611
KCNH2 C-terminus	-4.66639610729757	-4.49916332165932
KCNH2 C-terminus cNBD	0.683993612529511	0.436686981854104
KCNH2 N-terminus	-1.26265669753034	-1.16666099417898
KCNH2 N-terminus PAS-associated C terminal (PAC)	2.37420994510692	1.99959910442289
KCNH2 N-terminus Per-Arnt-Sim (PAS)	2.50241140896612	2.10911293014023
KCNH2 Transmembrane/Linker/Pore TM cytoplasmic	0.973048922041499	0.671751206644303
KCNH2 Transmembrane/Linker/Pore TM extracellular	5.46542321543135	5.11587718071412
KCNH2 Transmembrane/Linker/Pore TM helical S1	0.536201003329852	0.313642099848661
KCNH2 Transmembrane/Linker/Pore TM helical S2	0.739424908139607	0.48572089293806
KCNH2 Transmembrane/Linker/Pore TM helical S3	-1.64713989256744	-1.29876343841212
KCNH2 Transmembrane/Linker/Pore TM helical S4 - voltage-sensor	0.241123904455125	0.119905808574126
KCNH2 Transmembrane/Linker/Pore TM helical S5	0.812558094902267	0.537913406676254
KCNH2 Transmembrane/Linker/Pore TM helical S6	0.418274525349715	0.240660692463128
KCNH2 Transmembrane/Linker/Pore TM pore-forming H5	1.79773872950385	1.43567666097037
KCNQ1 C-terminus	-3.50653720700215	-3.33834619478874
KCNQ1 C-terminus Subunits assembly domain	1.81786870227913	1.45996265422089
KCNQ1 N-terminus	-3.02243976401167	-2.91632804400106
KCNQ1 Transmembrane/Linker/Pore TM cytoplasmic	-2.56639169184096	-2.41680866585652
KCNQ1 Transmembrane/Linker/Pore TM extracellular	-0.0571250841794703	-0.0349421280646369
KCNQ1 Transmembrane/Linker/Pore TM helical S1	-3.74802266182715	-3.33416231143971
KCNQ1 Transmembrane/Linker/Pore TM helical S3	2.39368346632055	2.0227193280437
KCNQ1 Transmembrane/Linker/Pore TM helical S4 - voltage-sensor	1.0783289315722	0.765925013139762
KCNQ1 Transmembrane/Linker/Pore TM helical S5	2.22265653978863	1.87539047846472
KCNQ1 Transmembrane/Linker/Pore TM helical S6	-0.431645791916897	-0.43253971419342
KCNQ1 Transmembrane/Linker/Pore TM pore-forming H5	1.81128721461865	1.43987050689814
SCN5A C-terminus	-0.14040372496572	-0.0793654263823235
SCN5A C-terminus IQ domain	-6.14727396664499	-5.75935986140153
SCN5A Interdomain Linker I-II	-1.52743714418928	-1.42420837458027
SCN5A Interdomain Linker II-III	-0.841186074267761	-0.757485484689692
SCN5A Interdomain Linker III-IV	2.92482842930075	2.58105882573343
SCN5A N-terminus	-2.13158145414811	-1.71549849375436
SCN5A TM Domain 1 TM domain S6	1.10010648736407	0.780432901801076
SCN5A TM Domain 1 TM pore segment	-5.11416484027771	-4.70675844427324
SCN5A TM Domain 2 TM domain S6	-2.2239440067642	-1.82172197173974
SCN5A TM Domain 3 TM domain S2	-4.64190998026193	-4.28593091325519
SCN5A TM Domain 3 TM intracellular S4-S5	2.67555925399319	2.26466135554879
SCN5A TM Domain 3 TM pore segment	0.746550382425867	0.473762065171499
SCN5A TM Domain 4 TM domain S3	2.24913136468906	1.88467839122659
SCN5A TM Domain 4 TM domain S4 (voltage-sensor)	3.48300136934244	3.08721620586508
SCN5A TM Domain 4 TM domain S6	0.600137632699657	0.381929853083017
SCN5A TM Domain 4 TM extracellular S3-S4	3.2496455582521	2.82797110733933
b.pph	-1.47416291795983	-1.50324387724838
b.sift	8.0124459920377	7.85806776979998
b.grantham	1.57305720274815	1.59131855326677
mu.gene	-16.887579925829	-16.6602909892696
mu.rad	-1.14845132840917	-0.509819506910993
b.inframe	14.3345217049664	14.1172867041585
b.hasfreq	3.76747836039593	3.69756050523565
b.cons 1	5.21279578203017	4.9649520337708
b.cons 2	2.53407907085145	2.49319302785956
aph	4.23160055732185	4.21457522874159
agr	1.35338402431835	1.27761773945036
