# Supplementary material for: Bayesian models for syndrome- and gene-specific probabilities of novel variant pathogenicity
Source: Genome Med. 2015 Jan 28;7(1):5. doi: 10.1186/s13073-014-0120-4 (PMC4308924; doi:10.1186/s13073-014-0120-4)
Supplement: Additional file 4 — Scripts and input files necessary to reproduce these analyses, also available at http://github.com/jamesware/APPRAISE . [file 13073_2014_120_MOESM4_ESM.zip]

Archive with 11 entries (10 files):
- BayesianModel_deposit.R
- __MACOSX/
- __MACOSX/._BayesianModel_deposit.R
- GenePriors.txt
- __MACOSX/._GenePriors.txt
- LQTS_variants.txt
- __MACOSX/._LQTS_variants.txt
- PredictionSets.tar.gz
- __MACOSX/._PredictionSets.tar.gz
- Ruklisa_AdditionalData2_HierModelLQTSFull.bug
- __MACOSX/._Ruklisa_AdditionalData2_HierModelLQTSFull.bug
