# Supplementary material for: Bayesian models for syndrome- and gene-specific probabilities of novel variant pathogenicity
Source: Genome Med. 2015 Jan 28;7(1):5. doi: 10.1186/s13073-014-0120-4 (PMC4308924; doi:10.1186/s13073-014-0120-4)
Supplement: Additional file 4 — Scripts and input files necessary to reproduce these analyses, also available at http://github.com/jamesware/APPRAISE . [file 13073_2014_120_MOESM4_ESM.zip › GenePriors.txt]

Gene	Cases.2500	Case.freq	Rare.Cont.1300	Rare.freq	X1KG	ESP	Cases.inframe	Case.freq.inframe	Cont.inframe	Cont.freq.inframe	Rare.cont.inframe	Rare.freq.inframe	Cases.rad	Case.freq.rad	Cont.rad	Cont.freq.rad	Rare.cont.rad	Rare.freq.rad	X1KG.rad	ESP.rad	Familion.2500	Literature
KCNQ1	340	0.136	14	0.0108	0.0018	0.0039	10	0.004	5	0.0038	5	0.0038	96	0.0384	0	0	0	0	0	0.0002	0.1784	0.421
KCNH2	210	0.084	27	0.0208	0.0064	0.0048	6	0.0024	10	0.0077	10	0.0077	98	0.0392	0	0	0	0	0	0	0.1256	0.388
SCN5A	134	0.0536	36	0.0277	0.0147	0.0112	5	0.002	0	0	0	0	7	0.0028	1	0.0008	1	0.0008	0.0009	0.0002	0.0584	0.09
ANK2	0	0	0	0	0.0366	0.0386	0	0	0	0	0	0	0	0	0	0	0	0	0	0	0	0.01
KCNE1	26	0.0104	0	0	0	0.0014	0	0	0	0	0	0	5	0.002	0	0	0	0	0	0	0.0124	0.01
KCNE2	12	0.0048	0	0	0.0009	0.0011	0	0	0	0	0	0	1	0.0004	0	0	0	0	0	0.0002	0.0052	0.01
KCNJ2	0	0	0	0	0.0018	0.0026	0	0	0	0	0	0	0	0	0	0	0	0	0	0	0	0.01
CACNA1C	0	0	0	0	0.0092	0.0112	0	0	0	0	0	0	0	0	0	0	0	0	0	0	0	0.01
CAV3	0	0	0	0	0.0027	0.0011	0	0	0	0	0	0	0	0	0	0	0	0	0	0.0002	0	0.01
SCN4B	0	0	0	0	0.0018	0.0017	0	0	0	0	0	0	0	0	0	0	0	0	0	0.0006	0	0.001
AKAP9	0	0	0	0	0.0540	0.0393	0	0	0	0	0	0	0	0	0	0	0	0	0.0009	0.0005	0	0.001
SNTA1	0	0	0	0	0.0064	0.0043	0	0	0	0	0	0	0	0	0	0	0	0	0	0.0003	0	0.001
KCNJ5	0	0	0	0	0.0046	0.0045	0	0	0	0	0	0	0	0	0	0	0	0	0	0	0	0.001
